# Supplementary material for: Simplifying the estimation of diagnostic testing accuracy over time for high specificity tests in the absence of a gold standard
Source: Biometrics. Author manuscript; Available in PMC 2026 May 18. (PMC13181389; doi:10.1111/biom.13689)
Supplement: Drew_Biometrics_2023_zip [file NIHMS2149336-supplement-Drew_Biometrics_2023_zip.zip]

Archive with 44 entries (39 files):
- Final-Code/
- Final-Code/.DS_Store
- __MACOSX/
- __MACOSX/Final-Code/
- __MACOSX/Final-Code/._.DS_Store
- Final-Code/heading.png
- __MACOSX/Final-Code/._heading.png
- Final-Code/main_simulation.R
- __MACOSX/Final-Code/._main_simulation.R
- Final-Code/make_plots.R
- __MACOSX/Final-Code/._make_plots.R
- Final-Code/parameters/
- Final-Code/parameters/.DS_Store
- __MACOSX/Final-Code/parameters/
- __MACOSX/Final-Code/parameters/._.DS_Store
- Final-Code/parameters/s1-beta0-parameters.R
- __MACOSX/Final-Code/parameters/._s1-beta0-parameters.R
- Final-Code/parameters/s1-beta005-parameters.R
- __MACOSX/Final-Code/parameters/._s1-beta005-parameters.R
- Final-Code/parameters/s1-beta01-parameters.R
- __MACOSX/Final-Code/parameters/._s1-beta01-parameters.R
- Final-Code/parameters/s1-beta05-parameters.R
- __MACOSX/Final-Code/parameters/._s1-beta05-parameters.R
- Final-Code/parameters/s2-beta0-parameters.R
- __MACOSX/Final-Code/parameters/._s2-beta0-parameters.R
- Final-Code/parameters/s2-beta005-parameters.R
- __MACOSX/Final-Code/parameters/._s2-beta005-parameters.R
- Final-Code/parameters/s2-beta01-parameters.R
- __MACOSX/Final-Code/parameters/._s2-beta01-parameters.R
- Final-Code/parameters/s2-beta05-parameters.R
- __MACOSX/Final-Code/parameters/._s2-beta05-parameters.R
- Final-Code/parameters/s3-beta0-parameters.R
- __MACOSX/Final-Code/parameters/._s3-beta0-parameters.R
- Final-Code/parameters/s3-beta005-parameters.R
- __MACOSX/Final-Code/parameters/._s3-beta005-parameters.R
- Final-Code/parameters/s3-beta01-parameters.R
- __MACOSX/Final-Code/parameters/._s3-beta01-parameters.R
- Final-Code/parameters/s3-beta05-parameters.R
- __MACOSX/Final-Code/parameters/._s3-beta05-parameters.R
- Final-Code/README.html
- Final-Code/README.md
- __MACOSX/Final-Code/._README.md
- Final-Code/simulation_funs.R
- __MACOSX/Final-Code/._simulation_funs.R
