# Supplementary material for: Simplifying the estimation of diagnostic testing accuracy over time for high specificity tests in the absence of a gold standard
Source: Biometrics. Author manuscript; Available in PMC 2026 May 18. (PMC13181389; doi:10.1111/biom.13689)
Supplement: Drew_Biometrics_2023_zip [file NIHMS2149336-supplement-Drew_Biometrics_2023_zip.zip › Final-Code/parameters/s3-beta0-parameters.R]

# Parameters for scenario 3 with beta=0

maxT <- 3:8 # number of test results
n <- 100 # sample size
its <- 1000 # number of iterations
beta <- 0 # 1-specificity
theta <- 0.3 # prevalence of shedders

# Define alpha for each number of tests (alpha_list)
sigma <- NULL
a0 <- NULL
a2 <- NULL
alpha_list <- list()
for(j in 1:length(maxT)){
  alpha_list[[j]] <- alpha_polynomial(maxT[j])[1,]
}

# Function to simulate sensitivity for each number of tests
alpha_fun <- alpha_polynomial

folder <- "s3-beta0" # folder name to save results
system(paste("mkdir -p ", folder, sep="")) # Create folder if it does not already exist
ncores <- 23 # number of cores to use for parallel bootstrapping (set to 1 if not computing in parallel)
